# Supplementary material for: SELL and GUCY1A1 Gene Polymorphisms in Patients with Unstable Angina
Source: Biomedicines. 2022 Oct 6;10(10):2494. doi: 10.3390/biomedicines10102494 (PMC9598954; doi:10.3390/biomedicines10102494)
Supplement: Supplementary file 1 [file biomedicines-10-02494-s001.zip]

Archive with 1 entries (1 files):
- biomedicines-1906387-supplementary.pdf
